# Supplementary material for: Soy Protein Pressed Gels: Gelation Mechanism Affects the In Vitro Proteolysis and Bioaccessibility of Added Phenolic Acids
Source: Foods. 2021 Jan 13;10(1):154. doi: 10.3390/foods10010154 (PMC7828434; doi:10.3390/foods10010154)
Supplement: Supplementary file 1 [file foods-10-00154-s001.zip]

Archive with 2 entries (2 files):
- Figure S1.tif
- Table S1.pdf
